# Supplementary material for: Overexpressed PLAU and its potential prognostic value in head and neck squamous cell carcinoma
Source: PeerJ. 2021 Jan 15;9:e10746. doi: 10.7717/peerj.10746 (PMC7812932; doi:10.7717/peerj.10746)
Supplement: Supplemental Information 19 — Co-expression genes of PLAU in HNSCC from TCGA dataset. [file peerj-09-10746-s019.xls]

gene1	gene2	cor	pvalue
PLAU	OSTM1	0.524	7.38937665356087e-40
PLAU	AFAP1L2	0.549	2.46727339521316e-44
PLAU	EPHB6	-0.521	2.19317329741078e-39
PLAU	LOXL2	0.632	3.42119529029039e-62
PLAU	FNDC3B	0.514	3.37099245275793e-38
PLAU	SEMA3C	0.56	1.79765209952336e-46
PLAU	LTBP1	0.516	1.60879054753763e-38
PLAU	FSCN1	0.614	6.79273005833337e-58
PLAU	LAMB1	0.521	2.62491303625684e-39
PLAU	LPCAT1	0.551	1.36518804801207e-44
PLAU	BMP1	0.627	4.75570282800903e-61
PLAU	WNT7A	0.597	4.69171242588438e-54
PLAU	FSTL3	0.567	8.89418818529029e-48
PLAU	CD151	0.541	8.9520988220466e-43
PLAU	STK10	0.512	6.79206715132686e-38
PLAU	PMEPA1	0.66	1.44565895172836e-69
PLAU	TTPAL	0.51	2.07892542715167e-37
PLAU	CAV1	0.584	2.88126753708096e-51
PLAU	IGFBP7	0.525	5.21546510791107e-40
PLAU	ITGA5	0.738	8.10991643236326e-95
PLAU	SERPINE1	0.732	1.29479051984929e-92
PLAU	MET	0.541	8.00435498252499e-43
PLAU	CLMP	0.501	4.30520677219022e-36
PLAU	KIF3C	0.511	1.21208430471954e-37
PLAU	ITGA3	0.628	3.54864242299861e-61
PLAU	FBLIM1	0.577	8.58869670840713e-50
PLAU	SLC20A1	0.515	2.35468195285226e-38
PLAU	PDLIM7	0.584	3.72407753956105e-51
PLAU	TNFRSF12A	0.693	2.87253061671227e-79
PLAU	TPBG	0.616	2.99608948843667e-58
PLAU	MSN	0.602	4.8156560234079e-55
PLAU	PLAUR	0.64	3.12819170120769e-64
PLAU	COL16A1	0.537	4.21017532825573e-42
PLAU	GPD1L	-0.554	3.41605865388265e-45
PLAU	FAM49B	0.518	7.98544943427798e-39
PLAU	LINC00460	0.505	1.33225060847696e-36
PLAU	ACOT9	0.517	1.16532936334893e-38
PLAU	PIEZO1	0.504	1.84593841760108e-36
PLAU	SPECC1	0.522	2.01322385147112e-39
PLAU	PTHLH	0.553	4.70753284030556e-45
PLAU	CSF2	0.536	7.46255232629232e-42
PLAU	EPHX2	-0.535	9.25714770460994e-42
PLAU	FAP	0.595	1.63976865464169e-53
PLAU	P3H1	0.568	4.79463857481641e-48
PLAU	EDNRA	0.502	3.57761715838981e-36
PLAU	PAIP2B	-0.53	8.19809873998823e-41
PLAU	LINC02081	0.569	3.1616206098174e-48
PLAU	CHST15	0.53	7.06481850509973e-41
PLAU	MMP14	0.688	7.2947344204657e-78
PLAU	GNA12	0.636	3.01314406667639e-63
PLAU	GSDME	0.622	6.97304411419931e-60
PLAU	SCG5	0.543	2.78006292728466e-43
PLAU	PPP1R18	0.631	6.28861012117953e-62
PLAU	APBB2	0.541	9.27763869033779e-43
PLAU	MYOSLID	0.584	3.74135856322326e-51
PLAU	FAM3B	-0.584	3.26387636738097e-51
PLAU	COL5A3	0.555	2.3777452377115e-45
PLAU	CDH3	0.574	3.7446464610377e-49
PLAU	SPRY4	0.526	4.21589242484909e-40
PLAU	SH3BGRL2	-0.595	1.1805048821279e-53
PLAU	KLF7	0.629	1.91099922329296e-61
PLAU	LINC00941	0.51	1.49768521990992e-37
PLAU	PDGFB	0.505	1.12653899218027e-36
PLAU	APP	0.557	7.78650898390425e-46
PLAU	ACTN1	0.634	8.0397173330649e-63
PLAU	SHC1	0.537	3.71172423558904e-42
PLAU	SFXN3	0.639	5.3577969184478e-64
PLAU	MMP13	0.566	1.25162736398112e-47
PLAU	BSPRY	-0.509	2.45644023811632e-37
PLAU	RGS3	0.515	2.30997380768096e-38
PLAU	SNAI2	0.659	2.15314556478473e-69
PLAU	COL4A2	0.582	6.56932632240441e-51
PLAU	CALD1	0.521	3.05884558131505e-39
PLAU	COL13A1	0.532	3.23314305290219e-41
PLAU	SEMA7A	0.563	6.16406322508663e-47
PLAU	LAMA3	0.631	4.71697426821378e-62
PLAU	COL1A1	0.528	1.38632256711579e-40
PLAU	P4HA2	0.573	5.94861665776635e-49
PLAU	MYO1B	0.627	5.03893350378088e-61
PLAU	STX1A	0.524	8.02861813775741e-40
PLAU	PTK7	0.655	2.53350705769326e-68
PLAU	COL27A1	0.513	4.90258940157633e-38
PLAU	CALU	0.506	9.21516543846752e-37
PLAU	NKILA	0.503	2.77696977534632e-36
PLAU	PXDN	0.505	1.0065731632961e-36
PLAU	SLC39A13	0.507	6.24589207875211e-37
PLAU	USB1	0.622	8.41008551737625e-60
PLAU	ABL2	0.519	5.5571770342848e-39
PLAU	P4HA1	0.51	1.91933022685439e-37
PLAU	SLC12A4	0.532	3.8710706276195e-41
PLAU	FXYD5	0.543	2.86928405754987e-43
PLAU	HTR7	0.584	2.64679920943474e-51
PLAU	LRRC8C	0.606	5.05779620582557e-56
PLAU	SPOCD1	0.558	4.54762907565095e-46
PLAU	LAMB3	0.63	1.15291330103691e-61
PLAU	DUSP6	0.536	6.17748537408014e-42
PLAU	FEZ1	0.535	1.11666554759817e-41
PLAU	MMP9	0.538	3.17793242648268e-42
PLAU	PRNP	0.556	1.2804213304982e-45
PLAU	LGALS1	0.564	3.07184779043359e-47
PLAU	RMND5B	-0.586	1.32067878344119e-51
PLAU	GALNT2	0.595	1.18298052910235e-53
PLAU	C1QTNF6	0.651	4.08698683480422e-67
PLAU	IKBIP	0.539	2.18353448922887e-42
PLAU	THSD1	0.556	1.39155110712926e-45
PLAU	TGFBI	0.68	2.16364303928248e-75
PLAU	ZBTB7C	-0.519	5.44727350987445e-39
PLAU	KIRREL1	0.554	2.4809879616502e-45
PLAU	STK17A	0.502	3.88311297276199e-36
PLAU	KIFC3	0.566	1.70241976245171e-47
PLAU	PANX1	0.54	1.12802314726427e-42
PLAU	SULF2	0.546	8.20404140572182e-44
PLAU	SMIM5	-0.532	3.40254961939484e-41
PLAU	PLOD1	0.573	5.56160433313765e-49
PLAU	PRSS23	0.521	2.90127676736791e-39
PLAU	GPR68	0.523	1.14913608760669e-39
PLAU	FAM3D	-0.556	1.11141140111346e-45
PLAU	FHOD1	0.54	1.24772279454347e-42
PLAU	LINC02454	0.545	1.25079475982709e-43
PLAU	TM7SF2	-0.572	8.36829386727535e-49
PLAU	TMC7	0.509	2.09616854559821e-37
PLAU	CFL1	0.523	1.35973707769688e-39
PLAU	COL5A2	0.579	3.30653883481317e-50
PLAU	C10orf55	0.753	8.74958616783114e-101
PLAU	FUT6	-0.529	1.20673804772506e-40
PLAU	MFAP2	0.653	1.10920371726417e-67
PLAU	VAV2	0.545	1.52978498757856e-43
PLAU	LIMA1	0.577	1.11709568076184e-49
PLAU	GGT6	-0.504	1.41070873762086e-36
PLAU	CYP4F12	-0.522	1.77409035284405e-39
PLAU	VEGFC	0.58	2.20129168339082e-50
PLAU	GNB1	0.511	1.17278035910857e-37
PLAU	HOMER3	0.54	1.29267257913541e-42
PLAU	EFNB1	0.558	5.37918899043466e-46
PLAU	MMP1	0.659	2.36428725263038e-69
PLAU	PLOD3	0.538	3.01192070900223e-42
PLAU	ANTXR2	0.526	2.91011376764717e-40
PLAU	COL12A1	0.574	4.20489488346387e-49
PLAU	CYP4B1	-0.504	1.67727707976288e-36
PLAU	DKK3	0.513	4.90963413400242e-38
PLAU	CYP27B1	0.526	3.26283088727484e-40
PLAU	CSGALNACT2	0.574	3.18939954413365e-49
PLAU	IL11	0.573	6.76029431142996e-49
PLAU	PIK3CD	0.521	2.59383087193832e-39
PLAU	RAB31	0.569	3.37662318948659e-48
PLAU	PROCR	0.509	2.84216742590211e-37
PLAU	PKM	0.515	2.64584515745162e-38
PLAU	PLEK2	0.582	7.3326228432829e-51
PLAU	TMPRSS11B	-0.517	1.05326243465155e-38
PLAU	NT5E	0.585	2.37920439857375e-51
PLAU	HLF	-0.596	8.12279899345904e-54
PLAU	MSANTD3	0.596	9.5767662882465e-54
PLAU	INHBA	0.724	9.94256157677598e-90
PLAU	MARVELD1	0.587	6.50332509114014e-52
PLAU	TTYH3	0.563	5.60333119304259e-47
PLAU	LAMC2	0.732	7.40106830937236e-93
PLAU	CHPF2	0.551	1.38133436792478e-44
PLAU	COLGALT1	0.504	1.62483921950296e-36
PLAU	MICAL2	0.6	1.18050061871228e-54
PLAU	ARPC1B	0.562	7.59534376678109e-47
PLAU	PVR	0.516	1.89644038164042e-38
PLAU	COL5A1	0.595	1.16262876214525e-53
PLAU	SMTN	0.512	9.59246624173205e-38
PLAU	EMP3	0.504	1.618130884021e-36
PLAU	CAVIN3	0.537	3.79236265661181e-42
PLAU	AGRN	0.508	3.46211514961388e-37
PLAU	DSE	0.586	1.38785364567836e-51
PLAU	COL4A1	0.573	6.06183684181705e-49
PLAU	ITGA6	0.584	3.9128788055468e-51
PLAU	TGFB1	0.626	1.11981189808396e-60
PLAU	FKBP14	0.511	1.13540677181558e-37
PLAU	HTRA1	0.552	6.78200382025887e-45
PLAU	CAV2	0.544	1.93784865850446e-43
PLAU	TNC	0.556	1.10179454607797e-45
PLAU	EXT2	0.514	4.56795734018424e-38
PLAU	SMIM3	0.535	7.73893542529734e-42
PLAU	EHD2	0.585	1.8430794173516e-51
PLAU	ATP13A4	-0.522	2.05086749824687e-39
PLAU	TMEM92	0.527	2.28786821619769e-40
PLAU	ARSI	0.506	6.46312074077681e-37
PLAU	MMP10	0.596	6.93431305675728e-54
PLAU	PDPN	0.612	1.87036915710684e-57
PLAU	STX2	0.558	5.5249536853519e-46
PLAU	MMP3	0.521	2.58287610549657e-39
PLAU	ITGB4	0.511	1.0752471020399e-37
PLAU	CSPG4	0.504	1.37362146352738e-36
PLAU	PAX9	-0.504	1.62052200318653e-36
PLAU	MSC	0.521	2.17040765555114e-39
PLAU	DCBLD1	0.682	6.94071027862743e-76
PLAU	PXN	0.638	8.07893855487008e-64
PLAU	ANXA5	0.596	8.49833531953818e-54
PLAU	PTGFRN	0.577	8.4228612499908e-50
PLAU	AMIGO2	0.642	9.98735801008868e-65
PLAU	ITGB6	0.559	3.75046770235931e-46
PLAU	CHST11	0.612	2.48254279427597e-57
PLAU	FN1	0.515	2.40135429359602e-38
PLAU	INF2	0.548	3.42135969058828e-44
PLAU	CERCAM	0.562	8.21793979559486e-47
PLAU	AL365356.5	0.529	1.25230569345456e-40
PLAU	SLC25A23	-0.548	4.10788514239139e-44
PLAU	CD276	0.687	1.39410216888478e-77
PLAU	TMEM184B	0.517	1.07895728944536e-38
PLAU	SERPINH1	0.664	8.42772423049019e-71
PLAU	EXT1	0.627	4.22275727352167e-61
PLAU	PLAU	1	0
PLAU	EVA1A	0.592	6.2538688747092e-53
PLAU	TNFAIP6	0.508	4.07771661368891e-37
